# Supplementary material for: Human neuron chimeric mice reveal impairment of DVL-1-mediated neuronal migration by sevoflurane and potential treatment by rTMS
Source: Exp Mol Med. 2025 Apr 1;57(4):745–58. doi: 10.1038/s12276-025-01425-0 (PMC12045952; doi:10.1038/s12276-025-01425-0)
Supplement: Supplementary file 4 — Statistic methods for each figures. [file 12276_2025_1425_MOESM4_ESM.xlsx]

## Sheet: Sheet1
Data	Response variable	Groups	n define as	cell sample/animal used	Normality Test (Shapiro-Wilk)	Homogeneity of variance test (Brown-Forsythe test)	Hypothesis test	Test value	P value	Summary
Fig-1c	Tuj-1/β-actin	Con=3	neural cell	3 batches of cells	W=0.9481 P=0.5610	F=9.344, DFn=2, Dfd=2, P=0.1934	Two-tailed unpaired t-test	t=4.329, df=4	0.0124	*
		Sev=3		3 batches of cells	W=0.9933 P=0.8439
Fig-1e	VGLUT1/β-actin	Con=3	neural cell	3 batches of cells	W=0.8530 P=0.2485	F=7.305, DFn=2, Dfd=2, P=0.2408	Two-tailed unpaired t-test	t=3.347, df=4	0.0286	*
		Sev=3		3 batches of cells	W=0.8611 P=0.2705
Fig-1g	PSD-95/β-actin	Con=3	neural cell	3 batches of cells	W=0.8065 P=0.1300	F=4.266, DFn=2, Dfd=2, P=0.3798	Two-tailed unpaired t-test	t=8.044, df=4	0.0013	**
		Sev=3		3 batches of cells	W=0.8453 P=0.2280
Fig-1i	Migrating neural cells	Con=5	slice	5 batches of cells	W=0.8155 P=0.1078	F=2.034, DFn=4, Dfd=3, P=0.5860	Two-tailed unpaired t-test	t=3.040, df=7	0.0188	*
		Sev=4		4 batches of cells	W=0.7752 P=0.0647
Fig-1i	Migration distance	Con=61	neural cell	3 batches of cells	W=0.9722 P=0.1785	F=1.190, DFn=57, Dfd=60, P=0.5061	Two-tailed unpaired t-test	t=3.917, df=117	0.0002	***
		Sev=58		3 batches of cells	W=0.9632 P=0.0759
Fig-1k	Thickness of tuj-1 area	Con=13	slice	3 batches of organoids	W=0.9498 P=0.5953	F=7.467, DFn=12, Dfd=7, P=0.0131	Unpaired t test with Welch's correction	t=3.479, df=16.46	0.003	**
		Sev=8		3 batches of organoids	W=0.9470 P=0.6808
Fig-1k	Tuj-1+ cells in SVZ(%)	Con=4	slice	3 batches of organoids	W=0.8779 P=0.3298	F=3.934, DFn=3, Dfd=3, P=0.2902	Two-tailed unpaired t-test	t=2.765, df=6	0.0326	*
		Sev=4		3 batches of organoids	W=0.8572 P=0.2502
Fig-2f	Fluorescence intensity-host	Chimera=6	slice	3 mice	W=0.9278 P=0.5630	F=1.103, DFn=5, Dfd=5, P=0.9170	Two-tailed unpaired t-test	t=11.43, df=10	<0.0001	***
		Chimera+Sev=6		3 mice	W=0.9325 P=0.5993
Fig-2f	Fluorescence intensity-graft	Chimera=5	slice	3 mice	W=0.9712 P=0.8827	F=3.138, DFn=4, Dfd=4, P=0.2940	Two-tailed unpaired t-test	t=0.4608, df=8	0.6572	ns
		Chimera+Sev=5		3 mice	W=0.9586 P=0.7979
Fig-2h	PSD95/β-actin	Chimera=3	mouse	3 mice	W=0.9999 P=0.9796	F=1.479, DFn=2, Dfd=2, P=0.8068	Two-tailed unpaired t-test	t=0.7218, df=4	0.5104	ns
		Chimera+Sev=3		3 mice	W=0.9267 P=0.4763
Fig-2j	Relative DCX+ area out of graft	Chimera=3	mouse	3 mice	W=0.9833 P=0.7527	F=5.382, DFn=2, Dfd=2, P=0.3134	Two-tailed unpaired t-test	t=3.453 df=4	0.026	*
		Chimera+Sev=3		3 mice	W=0.8680 P=0.2899
Fig-2j	Migration distance	Chimera=3	mouse	3 mice	W=0.9892 P=0.8008	F=1.962, DFn=2, Dfd=2, P=0.6752	Two-tailed unpaired t-test	t=4.988, df=4	0.0076	**
		Chimera+Sev=3		3 mice	W=0.8535 P=0.2499
Fig-2m	PSD-95/β-actin	Chimera=3	mouse	3 mice	W=0.9696 P=0.6653	F=1.585, DFn=2, Dfd=2, P=0.7737	Mann Whitney test	U=2	0.4	ns
		Chimera+Sev=3		3 mice	W=0.7589 P=0.0197
Fig-2o	SYP/β-actin	Chimera=3	mouse	3 mice	W=0.9930 P=0.8400	F=1.089, DFn=2, Dfd=2, P=0.9572	Two-tailed unpaired t-test	t=0.1.204, df=4	0.2951	ns
		Chimera+Sev=3		3 mice	W=0.9156 P=0.4371
Fig-2q	Relative DCX+ area out of graft	Chimera=7	slice	3 mice	W=0.8475 P=0.1165	F=1.758, DFn=4, Dfd=4, P=0.5981	Two-tailed unpaired t-test	t=0.3.114, df=9	0.0124	*
		Chimera+Sev=4		3 mice	W=0.8975 P=0.4189
Fig-2q	Migration distance	Chimera=10	slice	3 mice	W=0.9526 P=0.6990	F=2.524, DFn=9, Dfd=8, P=0.2069	Two-tailed unpaired t-test	t=6.471, df=17	<0.0001	***
		Chimera+Sev=9		3 mice	W=0.8857 P=0.1803
Fig-2s	GFP+ cells in granular layer	Chimera=4	mouse	4 mice	W=0.7253 P=0.0220	F=4.907, DFn=3, Dfd=3, P=0.2241	Mann Whitney test	U=6	0.6571	ns
		Chimera+Sev=4		4 mice	W=0.7907 P=0.0865
Fig-2s	GFP+ cells in RMS	Chimera=4	mouse	4 mice	W=0.7632 P=0.0509	F=18.55, DFn=3, Dfd=3, P=0.0387	Unpaired t test with Welch's correction	t=6.219, df=3.323	0.0062	**
		Chimera+Sev=4		4 mice	W=0.9929 P=0.9719
Fig-3b	Preference score	Con=9	mouse	9 mice	W=0.9283 P=0.4657	F=2.302, DFn=3, Dfd=34, P=0.0947	Two-factor ANOVA	Fbetween group=21.80, DFn=1, DFd=34	<0.0001	***
		Sev=10		10 mice	W=0.9352 P=0.5011
		Chimera=10		10 mice	W=0.8657 P=0.0890			Fwithin group=25.01, DFn=1, DFd=34	<0.0001	***
		Chimera+Sev=9		9 mice	W=0.9123 P=0.3323
		Con vs. Sev					Tukey's multiple comparisons test		0.0013	**
		Con vs. Chimera					Tukey's multiple comparisons test		0.048	*
		Chimera vs. Chimera+Sev					Tukey's multiple comparisons test		0.0277	*
Fig-3e	Social event duration	Con=9	mouse	9 mice	W=0.9552 P=0.7470	F=1.959 DFn=3, Dfd=33, P=0.1393	Two-factor ANOVA	Fbetween group=16.72, DFn=1, DFd=33	0.0003	***
		Sev=9		9 mice	W=0.8465 P=0.0682
		Chimera=10		10 mice	W=0.8742 P=0.1119			Fwithin group=23.09, DFn=1, DFd=33	<0.0001	***
		Chimera+Sev=9		9 mice	W=0.9325 P=0.5059
		Con vs. Sev					Tukey's multiple comparisons test		0.0265	*
		Con vs. Chimera					Tukey's multiple comparisons test		0.0113	*
		Chimera vs. Chimera+Sev					Tukey's multiple comparisons test		0.0029	**
Fig-3g	Preference score	Chimera=9	mouse	9 mice	W=0.9677 P=0.8740	F=1.204, DFn=8, Dfd=8, P=0.7994	Two-tailed unpaired t-test	t=4.459, df=16	0.0004	**
		Chimera+Sev=9		9 mice	W=0.9519 P=0.7110
Fig-3i	Social interaction time	Chimera=9	mouse	9 mice	W=0.9195 P=0.3878	F=4.004, DFn=8, Dfd=8, P=0.0665	Two-tailed unpaired t-test	t=3.951, df=16	0.0011	**
		Chimera+Sev=9		9 mice	W=0.9330 P=0.5101
Fig-3l	Migration distance	Sev+hM3Dq+Veh=32	slice	3 mice	W=0.7352 P<0.001	F=1.769, DFn=38, Dfd=31 P=0.1060	Mann Whitney test	U=362	0.0022	**
		Sev+hM3Dq+CNO=39		3 mice	W=0.9289 P=0.0166
Fig-3n	Social interaction time	Sev+hM3Dq+Veh=9	mouse	9 mice	W=0.8878 P=0.1893	F=1.414, DFn=8, Dfd=8, P=0.6358	Two-tailed unpaired t-test	t=4.097, df=16	0.0008	***
		Sev+hM3Dq+CNO=9		9 mice	W=0.9669 P=0.8674
Fig-3p	Social interaction time	Sev+hM3Dq+Veh=9	mouse	9 mice	W=0.8484 P=0.0715	F=6.881, DFn=8, Dfd=8, P=0.0132	Unpaired t test with Welch's correction	t=3.473, df=10.28	0.0057	**
		Sev+hM3Dq+CNO=9		9 mice	W=0.9782 P=0.9543
Fig-4c	Relative FGF17 mRNA	Con=3	neural cell	3 batches of cells	W=0.9298 P=0.4879	F=1.867, DFn=2, Dfd=2, P=0.6976	Two-tailed unpaired t-test	t=8.110, df=4	0.0013	**
		Sev=3		3 batches of cells	W=0.8472 P=0.2329
Fig-4c	Relative LHX1 Mrna	Con=3	neural cell	3 batches of cells	W=0.8663 P=0.2850	F=2.435, DFn=2, Dfd=2, P=0.5822	Two-tailed unpaired t-test	t=10.39, df=4	0.0005	***
		Sev=3		3 batches of cells	W=0.9751 P=0.6972
Fig-4c	Relative MIXL1 mRNA	Con=3	neural cell	3 batches of cells	W=0.9713 P=0.6751	F=3.730, DFn=2, Dfd=2, P=0.4228	Two-tailed unpaired t-test	t=4.4541, df=4	0.0105	*
		Sev=3		3 batches of cells	W=0.9627 P=0.6288
Fig-4c	Relative PITX2 mRNA	Con=3	neural cell	3 batches of cells	W=1.000 P=0.9952	F=5.713, DFn=2, Dfd=2, P=0.2979	Two-tailed unpaired t-test	t=7.076, df=4	0.0021	**
		Sev=3		3 batches of cells	W=0.9958 P=0.8756
Fig-4c	Relative STC1 mRNA	Con=3	neural cell	3 batches of cells	W=0.9442 P=0.5443	F=2.306, DFn=2, Dfd=2, P=0.6050	Two-tailed unpaired t-test	t=5.161, df=4	0.0067	**
		Sev=3		3 batches of cells	W=0.9118 P=0.4242
Fig-4c	Relative TEK mRNA	Con=3	neural cell	3 batches of cells	W=0.9983 P=0.9223	F=45.66, DFn=2, Dfd=2, P=0.0429	Unpaired t test with Welch's correction	t=3.897, df=2.088	0.056	ns
		Sev=3		3 batches of cells	W=0.9223 P=0.1398
Fig-4f	Wnt5a /β-actin	Con=3	neural cell	3 batches of cells	W=0.9658 P=0.6447	F=2.632, DFn=2, Dfd=2, P=0.5507	Two-tailed unpaired t-test	t=2.842, df=4	0.0468	*
		Sev=3		3 batches of cells	W=0.7924 P=0.0964
Fig-4f	DVL-1/β-actin	Con=3	neural cell	3 batches of cells	W=0.9992 P=0.9453	F=8.353, DFn=2, Dfd=2, P=0.2138	Two-tailed unpaired t-test	t=4.500, df=4	0.108	*
		Sev=3		3 batches of cells	W=0.8689 P=0.2925
Fig-4f	CaMKII/β-actin	Con=6	neural cell	3 batches of cells	W=0.9529 P=0.7637	F=2.742, DFn=5, Dfd=5, P=0.2925	Two-tailed unpaired t-test	t=2.296, df=10	0.0446	*
		Sev=6		3 batches of cells	W=0.9115 P=0.4463
Fig-4f	RhoA/β-actin	Con=3	neural cell	3 batches of cells	W=0.8751 P=0.2878	F=17.12, DFn=4, Dfd=4, P=0.0176	Unpaired t test with Welch's correction	t=2.644, df=4.466	0.0513	ns
		Sev=3		3 batches of cells	W=0.8819 P=0.3178
Fig-4h	Area Under Curve	Con=20	neural cell	3 batches of cells	W=0.9247 P=0.1223	F=80.15, DFn=19, Dfd=19, P<0.0001	Unpaired t test with Welch's correction	t=5.987, df=19.47	<0.0001	***
		Sev=20		3 batches of cells	W=0.9701 P=0.7560
Fig-5b	Area Under Curve	Con=21	slice	3 batches of cells	W=0.9589 P=0.4947	F=4.699, DFn=2, Dfd=58, P=0.0128	Kruskal-Wallis H test	Χ2=22.44, df=2	<0.0001	***
		Sev=20		3 batches of cells	W=0.8042 P=0.0008
		Sev+DVL1=20		3 batches of cells	W=0.9571 P=0.4600
		Con vs. Sev					Dunnett's multiple comparisons test		<0.0001	***
		Sev vs. Sev+DVL1					Dunnett's multiple comparisons test		0.0009	***
Fig-5d	Migration distance	Con=35	neural cell	3 batches of cells	W=0.9625 P=0.2705	F=5.756, DFn=2, Dfd=154, P=0.0039	Kruskal-Wallis H test	Χ2=22.88, df=2	<0.0001	***
		Sev=52		3 batches of cells	W=0.9435 P=0.0156
		Sev+DVL1=70		3 batches of cells	W=0.9177 P=0.0002
		Con vs. Sev					Dunnett's multiple comparisons test		0.0003	***
		Sev vs. Sev+DVL1					Dunnett's multiple comparisons test		0.0091	**
Fig-5e	Migrating neural cells	Con=3	slice	3 batches of cells	W=0.8120 P=0.1436	F=0.3174, DFn=2, Dfd=8, P=0.7368	One-way ANOVA	F=22.23, DFn=2, DFd=8	0.0005	***
		Sev=3		3 batches of cells	W=0.9900 P=0.9573
		Sev+DVL1=3		3 batches of cells	W=0.9256 P=0.5688
		Con vs. Sev					Dunnett's multiple comparisons test		0.0004	***
		Sev vs. Sev+DVL1					Dunnett's multiple comparisons test		0.0039	**
Fig-5g	Thickness of tuj1 area	Con=16	slice	3 batches of cells	W=0.9077 P=0.1067	F=6.829, DFn=2, Dfd=39, P=0.0029	Kruskal-Wallis H test	Χ2=21.37, df=2	<0.0001	***
		Sev=12		3 batches of cells	W=0.9264 P=0.3430
		Sev+DVL1=14		3 batches of cells	W=0.9252 P=0.2607
		Con vs. Sev					Dunnett's multiple comparisons test		0.0012	**
		Sev vs. Sev+DVL1					Dunnett's multiple comparisons test		<0.001	***
Fig-5h	Tuj1 cell layers	Con=16	slice	3 batches of cells	W=0.8989 P=0.0773	F=6.864, DFn=2, Dfd=39, P=0.0028	Kruskal-Wallis H test	Χ2=24.25, df=2	<0.0001	***
		Sev=12		3 batches of cells	W=0.8462 P=0.0330
		Sev+DVL1=14		3 batches of cells	W=0.9607 P=0.7341
		Con vs. Sev					Dunnett's multiple comparisons test		<0.0001	***
		Sev vs. Sev+DVL1					Dunnett's multiple comparisons test		<0.0001	***
Fig-5j	Relative DCX+ area out of graft	Con=5	slice	3 mice	W=0.9744 P=0.9028	F=0.4705, DFn=2, Dfd=12, P=0.6357	One-way ANOVA	F=13.81, DFn=2, DFd=12	0.0008	***
		Sev=5		3 mice	W=0.9682 P=0.8633
		Sev+DVL1=5		3 mice	W=0.8455 P=0.1807
		Con vs. Sev					Dunnett's multiple comparisons test			***
		Sev vs. Sev+DVL1					Dunnett's multiple comparisons test			*
Fig-5k	Migration distance	Con=15	slice	3 mice	W=0.9529 P=0.5713	F=0.7612, DFn=2, Dfd=4, P=0.4731	Kruskal-Wallis H test	Χ2=14.42, df=2	0.0007	***
		Sev=15		3 mice	W=0.8718 P=0.0359
		Sev+DVL1=17		3 mice	W=0.8941 P=0.0542
		Con vs. Sev					Dunnett's multiple comparisons test		0.0037	**
		Sev vs. Sev+DVL1					Dunnett's multiple comparisons test		0.0011	**
Fig-5n	Preference score	Con=9	mouse	9 mice	W=0.8931 P=0.2149	F=0.1304, DFn=2, Dfd=24, P=0.8783	One-way ANOVA	F=8.837, DFn=2, DFd=24	0.0013	**
		Sev=9		9 mice	W=0.9790 P=0.9587
		Sev+DVL1=9		9 mice	W=0.9524 P=0.7160
		Con vs. Sev					Dunnett's multiple comparisons test		0.0039	**
		Sev vs. Sev+DVL1					Dunnett's multiple comparisons test		0.0017	**
Fig-5q	Social interaction time	Con=9	mouse	9 mice	W=0.9539 P=0.7329	F=6.630, DFn=2, Dfd=24, P=0.0051	Kruskal-Wallis H test	Χ2=11.22, df=2	0.0037	**
		Sev=9		9 mice	W=0.9568 P=0.7643
		Sev+DVL1=9		9 mice	W=0.7977 P=0.0192
		Con vs. Sev					Dunnett's multiple comparisons test		0.0105	*
		Sev vs. Sev+DVL1					Dunnett's multiple comparisons test		0.0054	**
Fig-6d	Area Under Curve	Sev=30	neural cell	3 batches of cells	W=0.9769 P=0.7399	F=7.530, DFn=25, Dfd=29, P<0.0001	Mann Whitney test	U=97	<0.0001	***
		Sev+rTMS=26		3 batches of cells	W=0.8959 P=0.0127
Fig-6f	Wnt5a /β-actin	Con=4	neural cell	4 batches of cells	W=0.9205 P=0.5395	F=1.111, DFn=2, Dfd=9, P=0.3705	One-way ANOVA	F=32.03, DFn=2, DFd=9	<0.0001	***
		Sev=4		4 batches of cells	W=0.9296 P=0.5919
		Sev+rTMS=4		4 batches of cells	W=0.9744 P=0.8685
		Con vs. Sev					Dunnett's multiple comparisons test		<0.001	***
		Sev vs. Sev+rTMS					Dunnett's multiple comparisons test		0.0005	***
Fig-6f	DVL-1/β-actin	Con=4	neural cell	4 batches of cells	W=0.9779 P=0.8895	F=0.7038, DFn=2, Dfd=9, P=0.5200	One-way ANOVA	F=24.41, DFn=2, DFd=9	0.0002	***
		Sev=4		4 batches of cells	W=0.9701 P=0.8418
		Sev+rTMS=4		4 batches of cells	W=0.9142 P=0.5049
		Con vs. Sev					Dunnett's multiple comparisons test		0.001	***
		Sev vs. Sev+rTMS					Dunnett's multiple comparisons test		0.0002	***
Fig-6f	CaMKII/β-actin	Con=4	neural cell	4 batches of cells	W=0.9625 P=0.7946	F=2.302, DFn=2, Dfd=9, P=0.1558	One-way ANOVA	F=19.05, DFn=2, DFd=9	0.0006	***
		Sev=4		4 batches of cells	W=0.9424 P=0.6690
		Sev+rTMS=4		4 batches of cells	W=0.9597 P=0.7768
		Con vs. Sev					Dunnett's multiple comparisons test		0.0003	***
		Sev vs. Sev+rTMS					Dunnett's multiple comparisons test		0.0123	*
Fig-6f	RhoA/β-actin	Con=4	neural cell	4 batches of cells	W=0.9880 P=0.9469	F=4.873, DFn=2, Dfd=9, P=0.0368	Kruskal-Wallis H test	Χ2=7.538, df=2	0.0107	*
		Sev=4		4 batches of cells	W=0.7945 P=0.0927
		Sev+rTMS=4		4 batches of cells	W=0.8702 P=0.2986
		Con vs. Sev					Dunnett's multiple comparisons test		0.062	ns
		Sev vs. Sev+rTMS					Dunnett's multiple comparisons test		0.0091	*
Fig-6h	Migration distance	Con=259	neural cell	3 batches of cells	W=0.9251 P<0.001	F=1.616, DFn=317, Dfd=258, P<0.0001	Mann Whitney test	U=28946	<0.001	***
		Sev=318		3 batches of cells	W=0.9477 P<0.001
Fig-6h	Migrating neural cells	Con=4	slice	4 batches of cells	W=0.9839 P=0.9245	F=1.270, DFn=3, Dfd=3, P=0.8488	Two-tailed unpaired t-test	t=5.112, df=6	0.0022	**
		Sev=4		4 batches of cells	W=0.8942 P=0.4029
Fig-7e	c-Fos+ cells/GFP+ cells(%)	Con=4	slice	3 mice	W=0.6298 P=0.0012	F=2.578, DFn=3, Dfd=3, P=0.4572	Mann Whitney test	U=0	0.0286	*
		Sev=4		3 mice	W=0.8669 P=0.2859
Fig-7g	DVL-1/β-actin	Sev=3	mouse	3 mice	W=0.9594 P=0.9889	F=5.761, DFn=2, Dfd=2, P=0.2958	Two-tailed unpaired t-test	t=10.49, df=4	0.0005	***
		Sev+rTMS=3		3 mice	W=0.6124 P=0.7983
Fig-7g	CaMKII/β-actin	Sev=3	mouse	3 mice	W=0.8305 P=0.1895	F=5.332, DFn=2, Dfd=2, P=0.3158	Two-tailed unpaired t-test	t=3.554, df=4	0.0237	*
		Sev+rTMS=3		3 mice	W=0.9814 P=0.7386
Fig-7g	Rhoa/β-actin	Sev=3	mouse	3 mice	W=0.9031 P=0.3953	F=1.014, DFn=2, Dfd=2, P=0.9929	Two-tailed unpaired t-test	t=5.699, df=4	0.0047	**
		Sev+rTMS=3		3 mice	W=0.9267 P=0.4764
Fig-7g	Rac1/β-actin	Sev=4	mouse	4 mice	W=0.9132 P=0.4997	F=1.090, DFn=3, Dfd=3, P=0.9450	Two-tailed unpaired t-test	t=3.939, df=6	0.0076	**
		Sev+rTMS=4		4 mice	W=0.9935 P=0.9747
Fig-7i	Preference score	Sev=9	mouse	9 mice	W=0.9308 P=0.4891	F=1.679, DFn=8, Dfd=8, P=0.4798	Two-tailed unpaired t-test	t=2.385, df=16	0.0298	*
		Sev+rTMS=9		9 mice	W=0.9443 P=0.6278
Fig-7i	Time in compartment	Sev=9	mouse	9 mice	W=0.9293 P=0.4750	F=1.646, DFn=8, Dfd=8, P=0.4968	Two-tailed paired t-test	t=2.297, df=16	0.0355	*
		Sev+rTMS=9		9 mice	W=0.9544 P=0.7378
Fig-7j	Social event duration	Sev=9	mouse	9 mice	W=0.8091 P=0.0709	F=18.85, DFn=5, Dfd=5, P=.0059	Unpaired t test with Welch's correction	t=2.521, df=5.529	0.0486	*
		Sev+rTMS=9		9 mice	W=0.9715 P=0.9020
Fig-7l	Frequency in contact	Sev=9	mouse	9 mice	W=0.8786 P=0.1519	F=1.387, DFn=8, Dfd=8, P=0.6545	Two-tailed unpaired t-test	t=3.045, df=16	0.0077	**
		Sev+rTMS=9		9 mice	W=0.9267 P=0.4503
Suppl.Fig-1e	Percentage of Ki67+ cells	Con=3	slice	3 batches of cells	W=0.9385 P=0.5967	F=1.509, DFn=7, Dfd=7, P=0.6003	Two-tailed unpaired t-test	t=0.9960, df=14	0.3361	ns
		Sev=3		3 batches of cells	W=0.9154 P=0.3939
Suppl.Fig-1g	Percentage of TUNEL+ cells	Con=3	slice	3 batches of cells	W=0.9979 P=0.9114	F=1.670, DFn=3, Dfd=2, P=0.7917	Two-tailed unpaired t-test	t=0.2000, df=5	0.8494	ns
		Sev=4		4 batches of cells	W=0.9013 P=0.4375
Suppl.Fig-1j	Percentage of TUNEL+ cells	Con=3	slice	3 batches of cells	W=0.8742 P=0.3074	F=21.09, DFn=2, Dfd=2, P=0.0906	Two-tailed unpaired t-test	t=0.7154, df=4	0.5139	ns
		Sev=3		3 batches of cells	W=0.7901 P=0.0911
Suppl.Fig-1m	Percentage of Ki67+ cells	Con=4	slice	3 batches of cells	W=0.9743 P=0.8680	F=1.839, DFn=3, Dfd=3, P=0.6293	Two-tailed unpaired t-test	t=0.8083, df=6	0.4498	ns
		Sev=4		3 batches of cells	W=0.8715 P=0.3037
Suppl.Fig-1n	CTIP2+ cells in CP(%)	Con=4	slice	3 batches of cells	W=0.9697 P=0.8399	F=1.121, DFn=3, Dfd=3, P=0.9277	Mann Whitney test	U=0	0.0286	*
		Sev=4		3 batches of cells	W=0.6656 P=0.0043
Suppl.Fig-1n	CTIP2+ cells in SVZ(%)	Con=4	slice	3 batches of cells	W=0.9697 P=0.8399	F=1.121, DFn=3, Dfd=3, P=0.9276	Mann Whitney test	U=0	0.0286	*
		Sev=4		3 batches of cells	W=0.6656 P=0.0043
Suppl.Fig-1o	Percentage of SOX2+ cells(%)	Con=4	slice	3 batches of cells	W=0.9631 P=0.7984	F=4.906, DFn=3, Dfd=3, P=0.2242	Two-tailed unpaired t-test	t=0.9109, df=6	0.3975	ns
		Sev=4		3 batches of cells	W=0.8899 P=0.3826
Suppl.Fig-2c	Tuj-1/β-actin	Chimera=3	mouse	3 mice	W=0.9347 P=0.5065	F=1.620, DFn=2, Dfd=2, P=0.7634	Two-tailed unpaired t-test	t=0.4922, df=4	0.6484	ns
		Chimera+Sev=3		3 mice	W=1.000 P=0.9945
Suppl.Fig-2e	VGLUT1/β-actin	Chimera=3	mouse	3 mice	W=0.9666 P=0.6490	F=575.8, DFn=2, Dfd=2, P=0.0035	Unpaired t test with Welch's correction	t=0.08521, df=2.007	0.9398	ns
		Chimera+Sev=3		3 mice	W=0.9851 P=0.7659
Suppl.Fig-3c	Tuj-1/β-actin	Chimera=3	mouse	3 mice	W=0.8773 P=0.3164	F=2.225, DFn=2, Dfd=2, P=0.6201	Two-tailed unpaired t-test	t=0.7927, df=4	0.4723	ns
		Chimera+Sev=3		3 mice	W=0.8055 P=0.1277
Suppl.Fig-3e	VGLUT1/β-actin	Chimera=3	mouse	3 mice	W=0.9526 P=0.5808	F=3.175, DFn=2, Dfd=2, P=0.4790	Two-tailed unpaired t-test	t=0.3549, df=4	0.9734	ns
		Chimera+Sev=3		3 mice	W=0.8496 P=0.2393
Suppl.Fig-3e	VGLUT1+ cells / GFP+ cells(%)	Chimera=4	mouse	4 mice	W=0.8940 P=0.4020	F=1.904, DFn=3, Dfd=3, P=0.6103	Two-tailed unpaired t-test	t=0.5672, df=6	0.5911	ns
		Chimera+Sev=4		4 mice	W=0.9683 P=0.8310
Suppl.Fig-3f	TBR1+ cells / GFP+ cells(%)	Chimera=4	mouse	4 mice	W=0.9205 P=0.9897	F=4.068, DFn=3, Dfd=3, P=0.2793	Two-tailed unpaired t-test	t=0.8795 df=6	0.413	ns
		Chimera+Sev=4		4 mice	W=0.5399 P=0.9559
Suppl.Fig-3g	CTIP2+ cells / GFP+ cells(%)	Chimera=4	mouse	4 mice	W=0.8949 P=0.4063	F=2.009, DFn=3, Dfd=3, P=0.5811	Two-tailed unpaired t-test	t=1.032, df=6	0.342	ns
		Chimera+Sev=4		4 mice	W=0.8567 P=0.2485
Suppl.Fig-3h	NKX2.1+ cells / GFP+ cells(%)	Chimera=4	mouse	4 mice	W=0.9015 P=0.4384	F=2.483, DFn=3, Dfd=3, P=0.4747	Two-tailed unpaired t-test	t=1.429, df=6	0.208	ns
		Chimera+Sev=4		4 mice	W=0.8664 P=0.2836
Suppl.Fig-3i	DARPP32+ cells / GFP+ cells(%)	Chimera=4	mouse	4 mice	W=0.9679 P=0.8283	F=2.335, DFn=3, Dfd=3, P=0.5042	Two-tailed unpaired t-test	t=0.05264, df=6	0.9597	ns
		Chimera+Sev=4		4 mice	W=0.9332 P=0.6133
Suppl.Fig-3j	GAD67+ cells / GFP+ cells(%)	Chimera=4	mouse	4 mice	W=0.9894 P=0.9544	F=1.492, DFn=3, Dfd=3, P=0.7502	Two-tailed unpaired t-test	t=0.8721, df=6	0.4167	ns
		Chimera+Sev=4		4 mice	W=0.8263 P=0.1583
Suppl.Fig-4a	PSD95+/100μm	Con=7	mouse	7 mice	W=0.9390 P=0.6301	F=1.069, DFn=6, Dfd=6, P=0.9373	Two-tailed unpaired t-test	t=0.1359, df=12	0.8942	ns
		Sev=7		7 mice	W=0.9607 P=0.8248
Suppl.Fig-4b	Frequency (Hz)	Con=8	mouse	2 mice	W=0.7462 P=0.0074	F=4.399, DFn=7, Dfd=7, P=0.0692	Mann Whitney test	U=21	0.2786	ns
		Sev=8		2 mice	W=0.9279 P=0.4969
Suppl.Fig-4b	Amplitude (pA)	Con=8	mouse	2 mice	W=0.9263 P=0.4830	F=4.659, DFn=7, Dfd=7, P=0.0598	Mann Whitney test	U=472	0.7984	ns
		Sev=8		2 mice	W=0.7431 P=0.0069
Suppl.Fig-5c	Context freezing time	Con=10	mouse	10 mice	W=0.9829 P=0.9790	F=1.280, DFn=3, Dfd=36, P=0.2958	Two-factor ANOVA	Fbetween group=5.185 DFn=1, DFd=31	0.0298	*
		Sev=10		10 mice	W=0.9724 P=0.9124
		Chimera=10		10mice	W=0.9920 P=0.9986			Fwithin group=4.908., DFn=1, DFd=31	0.0342	*
		Chimera+Sev=10		10 mice	W=0.9296 P=0.4442
		Con vs. Sev					Tukey's multiple comparisons test		0.0138	*
		Con vs. Chimera					Tukey's multiple comparisons test		＞0.9999	ns
		Chimera vs. Chimera+Sev					Tukey's multiple comparisons test		0.9999	ns
Suppl.Fig-5d	Cued freezing time	Con=10	mouse	10 mice	W=0.9490 P=0.6563	F=0.2.331, DFn=3, Dfd=32, P=0.0928	Two-factor ANOVA	X2between group=5.000, DF=1	0.025	*
		Sev=10		10 mice	W=0.9356 P=0.5056
		Chimera=10		10 mice	W=0.9075 P=0.2644			X2within group=7.200, DF=1	0.007	**
		Chimera+Sev=10		10 mice	W=0.6942 P=0.0007
		Con vs. Sev					Dunnett's multiple comparisons test		0.002	**
		Con vs. Chimera					Dunnett's multiple comparisons test		0.985	ns
		Chimera vs. Chimera+Sev					Dunnett's multiple comparisons test		0.579	ns
Suppl.Fig-5f	Distance in OA (%)	Con=11	mouse	11 mice	W=0.7791 P=0.0050	F=2.261, DFn=3, Dfd=40, P=0.0961	Fredman M test	X2between group=8.909, DF=1	0.0243	*
		Sev=11		11 mice	W=0.8076 P=0.0118
		Chimera=11		11 mice	W=0.8539 P=0.0480			X2within group=6.545, DF=1	0.0383	*
		Chimera+Sev=11		11 mice	W=0.9234 P=0.3482
		Con vs. Sev					Dunnett's multiple comparisons test		0.0006	***
		Con vs. Chimera					Dunnett's multiple comparisons test		0.752	ns
		Chimera vs. Chimera+Sev					Dunnett's multiple comparisons test		0.855	ns
Suppl.Fig-5g	Time in OA (%)	Con=10	mouse	10 mice	W=0.8525 P=0.0623	F=2.53, DFn=3, Dfd=39, P=0.0708	Two-factor ANOVA	Fbetween group=5.223, DFn=1, DFd=40	0.0277	*
		Sev=11		11 mice	W=0.8953 P=0.1619
		Chimera=11		11 mice	W=0.9337 P=0.4499			Fwithin group=5.223., DFn=1, DFd=40	0.0202	*
		Chimera+Sev=11		11 mice	W=0.8989 P=0.1792
		Con vs. Sev					Tukey's multiple comparisons test		0.0083	**
		Con vs. Chimera					Tukey's multiple comparisons test		0.9997	ns
		Chimera vs. Chimera+Sev					Tukey's multiple comparisons test		＞0.9999	ns
Suppl.Fig-5i	Perference score	Con=11	mouse	11 mice	W=0.9637 P=0.8169	F=4.448, DFn=3, Dfd=40, P=0.0087	Fredman M test	X2between group=14.727, DF=1	0.0001	*
		Sev=11		11 mice	W=0.9114 P=0.2534
		Chimera=11		11 mice	W=0.9826 P=0.9789			X2within group=22.000, DF=1	＜0.0001	***
		Chimera+Sev=11		11 mice	W=0.8788 P=0.1004
		Con vs. Sev					Dunnett's multiple comparisons test		0.013	*
		Con vs. Chimera					Dunnett's multiple comparisons test		0.013	*
		Chimera vs. Chimera+Sev					Dunnett's multiple comparisons test		0.607	ns
Suppl.Fig-6a	c-Fos+/GFP+ cells(%)	Con=4	mouse	4 mice	W=0.8629 P=0.2707	F=4.820, DFn=3, Dfd=3, P=0.2289	Two-tailed unpaired t-test	t=2.763, df=6	0.0327	*
		Sev=4		4 mice	W=0.7921 P=0.0888
Suppl.Fig-6c	Migration distance	Sev=179	neural cell	3 batches of cells	W=0.9649 P=0.0002	F=1.490, DFn=387, Dfd=178, P=0.0026	Mann Whitney test	U=31775	0.1037	ns
		Sev+Bic=388		3 batches of cells	W=0.9304 P<0.0001
Suppl.Fig-6d	β-catenin/β-actin	Con=7	neural cell	3 batches of cells	W=0.8982 P=0.3797	F=36.42, DFn=2, Dfd=2, P=0.0534	Two-tailed unpaired t-test	t=0.7605, df=4	0.4893	ns
		Sev=7		3 batches of cells	W=0.9716 P=0.6764
Suppl.Fig-6d	Axin2/β-actin	Con=3	neural cell	3 batches of cells	W=0.7543 P=0.0.0096	F=3.098, DFn=2, Dfd=2, P=0.4881	Mann Whitney test	U=3	0.7	ns
		Sev=3		3 batches of cells	W=0.7503 P=0.0007
Suppl.Fig-6d	p-GSK3β(ser9)/β-actin	Con=3	neural cell	3 batches of cells	W=0.9540 P=0.5871	F=1.424, DFn=2, Dfd=2, P=0.8250	Two-tailed unpaired t-test	t=0.05421, df=4	0.9594	ns
		Sev=3		3 batches of cells	W=0.9097 P=0.4172
Suppl.Fig-6e	DVL-1/β-actin	Con=3	mouse	3 mice	W=0.9156 P=0.4369	F=1.733, DFn=2, Dfd=2, P=0.7317	Two-tailed unpaired t-test	t=5.754, df=4	0.0045	**
		Sev=3		3 mice	W=0.9237 P=0.4656
Suppl.Fig-6e	CaMKII/β-actin	Con=3	mouse	3 mice	W=0.9973 P=0.9008	F=6.916, DFn=2, Dfd=2, P=0.2526	Two-tailed unpaired t-test	t=5.242, df=4	0.0063	**
		Sev=3		3 mice	W=0.9864 P=0.7769
Suppl.Fig-6e	RhoA/β-actin	Con=3	mouse	3 mice	W=0.7990 P=0.1121	F=38.65, DFn=2, Dfd=2, P=0.0504	Two-tailed unpaired t-test	t=3.339, df=4	0.0289	*
		Sev=3		3 mice	W=0.7975 P=0.1085
Suppl.Fig-6e	Rac1/β-actin	Con=3	mouse	3 mice	W=0.7866 P=0.0830	F=1.367, DFn=2, Dfd=2, P=0.8450	Two-tailed unpaired t-test	t=5.148, df=4	0.0068	**
		Sev=3		3 mice	W=0.9882 P=0.7919
Suppl.Fig-7b	Migration distance	Con=55	neural cell	3 batches of cells	W=0.9300 P=0.0033	F=15.64, DFn=2, Dfd=212, P<0.0001	Kruskal-Wallis H test	Χ2=30.27, df=2	<0.0001	***
		Sev=95		3 batches of cells	W=0.8747 P<0.0001
		Sev+Wnt5a=65		3 batches of cells	W=0.8972 P<0.0001
		Con vs. Sev					Dunnett's multiple comparisons test		<0.0001	***
		Sev vs. Sev+Wnt5a					Dunnett's multiple comparisons test		<0.0001	***
Suppl.Fig-7b	Migrating neural cells	Con=3	neural cell	3 batches of cells	W=0.9838 P=0.7563	F=0.5204, DFn=2, Dfd=8, P=0.6131	One-way ANOVA	F=12.64, DFn=2, DFd=8	0.0033	**
		Sev=4		4 batches of cells	W=0.8841 P=0.3563
		Sev+Wnt5a=4		4 batches of cells	W=0.8605 P=0.2620
		Con vs. Sev					Dunnett's multiple comparisons test		0.0026	**
		Sev vs. Sev+Wnt5a					Dunnett's multiple comparisons test		0.013	*
Suppl.Fig-7c	Dvl-1 / β-actin	Con=3	neural cell	3 cell samples	W=0.9578 P=0.6047	F=22.62, DFn=2, Dfd=2, P=0.0847	Two-tailed unpaired t-test	t=7.550, df=4	0.0016	**
		Sev=3		3 cell samples	W=0.9729 P=0.6843
Suppl.Fig-7d	Relative FGF17 mRNA	Con=3	neural cell	3 batches of cells	W=0.9235 P=0.4649	F=9.366, DFn=2, Dfd=2, P=0.1929	Two-tailed unpaired t-test	t=3.610, df=4	0.0226	*
		Sev=3		3 batches of cells	W=0.9994 P=0.9537
Suppl.Fig-7d	Relative LHX1 Mrna	Con=3	neural cell	3 batches of cells	W=0.9360 P=0.5117	F=2.174, DFn=2, Dfd=2, P=0.6301	Two-tailed unpaired t-test	t=3.086, df=4	0.0367	*
		Sev=3		3 batches of cells	W=0.9949 P=0.8638
Suppl.Fig-7d	Relative MIXL1 mRNA	Con=3	neural cell	3 batches of cells	W=0.9245 P=0.4682	F=1.163, DFn=2, Dfd=2, P=0.9248	Two-tailed unpaired t-test	t=0.8479, df=4	0.443	ns
		Sev=3		3 batches of cells	W=0.9283 P=0.4822
Suppl.Fig-7d	Relative PITX2 mRNA	Con=3	neural cell	3 batches of cells	W=0.9188 P=0.4483	F=6.368, DFn=2, Dfd=2, P=0.2714	Two-tailed unpaired t-test	t=2.933, df=4	0.0427	*
		Sev=3		3 batches of cells	W=0.9069 P=0.4079
Suppl.Fig-7d	Relative STC1 mRNA	Con=3	neural cell	3 batches of cells	W=0.9983 P=0.9223	F=1.061, DFn=2, Dfd=2, P=0.9703	Two-tailed unpaired t-test	t=0.8124, df=4	0.4622	ns
		Sev=3		3 batches of cells	W=0.8725 P=0.3027
Suppl.Fig-7d	Relative TEK mRNA	Con=3	neural cell	3 batches of cells	W=0.9579 P=0.6054	F=9.449, DFn=2, Dfd=2, P=0.1914	Two-tailed unpaired t-test	t=4.572, df=4	0.0102	*
		Sev=3		3 batches of cells	W=0.9998 P=0.9734
Suppl.Fig-7e	Migration distance	Sev=32	slice	3 mice	W=0.9616 P=0.3035	F=6.027, DFn=36, Dfd=31, P<0.0001	Mann Whitney test	U=192	<0.001	***
		Sev+rTMS=37		3 mice	W=0.9158 P=0.0083
Suppl.Fig-7e	Relative DCX+ area out of graft	Sev=5	slice	3 mice	W=0.9677 P=0.8605	F=5.020, DFn=4, Dfd=4, P=0.1472	Two-tailed unpaired t-test	t=4.123, df=8	0.0033	**
		Sev+rTMS=5		3 mice	W=0.9183 P=0.5190
